# Supplementary material for: Relation of Dietary n-3 and n-6 Fatty Acid Intakes to Metabolic Syndrome in Middle-Aged People Depending on the Level of HbA1c: A Review of National Health and Nutrition Survey Data from 2014 to 2016
Source: Medicina (Kaunas). 2022 Jul 29;58(8):1017. doi: 10.3390/medicina58081017 (PMC9413490; doi:10.3390/medicina58081017)
Supplement: Supplementary file 1 [file medicina-58-01017-s001.zip]

Archive with 1 entries (1 files):
- medicina-1776748-supplementary.pdf
